# Supplementary material for: Modeling of Wnt-mediated tissue patterning in vertebrate embryogenesis
Source: PLoS Comput Biol. 2020 Jun 24;16(6):e1007417. doi: 10.1371/journal.pcbi.1007417 (PMC7340325; doi:10.1371/journal.pcbi.1007417)
Supplement: S1 Table — (XLSX) [file pcbi.1007417.s001.xlsx]

## Sheet: Sheet1
Parameter name	Parameter symbol	Value used in simulations
Timestep	Dt	1 s
Cell insertion rate	pins	0.0004 s-1
Filopodia contact rate	pfilo	1/30 s-1
Migration rate	pmig	0.045 s-1
Directed migration rate	pDirMig	0…0.3, 0.02 for weak sorting
Morphogen decay rate	pdec	0.005 s-1
Filopodia length (Gaussian mean)	lfilo	17 µm
Diffusion constant	D	0.1 µm2 s-1
Apoptosis threshold	TRSapop	2.5 (Filo) / 0.9 (Diff)
